# Supplementary material for: Unexpected Responses of Bean Leaf Size to Elevated CO2
Source: Plants (Basel). 2022 Mar 29;11(7):908. doi: 10.3390/plants11070908 (PMC9003222; doi:10.3390/plants11070908)
Supplement: Supplementary file 1 [file plants-11-00908-s001.zip]

Archive with 1 entries (1 files):
- plants-1603286-supplementary.xlsx
