# Supplementary material for: Unexpected Responses of Bean Leaf Size to Elevated CO2
Source: Plants (Basel). 2022 Mar 29;11(7):908. doi: 10.3390/plants11070908 (PMC9003222; doi:10.3390/plants11070908)
Supplement: Supplementary file 1 [file plants-11-00908-s001.zip › plants-1603286-supplementary.xlsx]

## Sheet: Sheet1
Table S1: Lists of mean leaf water potentials and turgor pressures, and standard deviations for each cul-tivar and for all three temperature regimes
Cultivar	CO2	LWP 23/23		TP 23/23			LWP 26/20		TP 26/20			LWP 29/17		TP 29/17
		mean	std dev	mean	std dev		mean	std dev	mean	std dev		mean	std dev	mean	std dev
Red Hawk	400 Day	-1.39	0.15	0.45	0.03		-1.15	0.15	0.39	0.03		-1	0.06	0.71	0.06
	600 Day	-1.11	0.07	0.69	0.02		-0.9	0.08	0.42	0.05		-1.1	0.05	0.52	0.06
	400 Night	-0.65	0.04	0.83	0.04		-0.8	0.07	0.49	0.07		-0.9	0.07	0.77	0.05
	600 Night	-0.6	0.03	0.71	0.05		-1.1	0.11	0.63	0.08		-0.84	0.08	0.6	0.05
Matterhorn	400 Day	-1.22	0.1	0.39	0.02		-0.82	0.08	0.42	0.04		-0.94	0.08	0.34	0.07
	600 Day	-1.19	0.06	0.45	0.1		-0.82	0.06	0.49	0.05		-1.02	0.09	0.45	0.09
	400 Night	-0.56	0.03	0.55	0.11		-0.78	0.06	0.7	0.05		-0.78	0.08	0.8	0.06
	600 Night	-0.75	0.05	0.56	0.13		-0.98	0.09	0.7	0.06		-1.11	0.06	0.82	0.08
Red Kidney	400 Day	-1.23	0.2	0.45	0.09		-1.08	0.11	0.25	0.04		-0.89	0.08	0.51	0.04
	600 Day	-1.22	0.1	0.56	0.03		-1.2	0.09	0.35	0.06		-1.03	0.1	0.38	0.02
	400 Night	-0.77	0.03	0.45	0.02		-1	0.08	0.48	0.08		-1.12	0.06	0.57	0.13
	600 Night	-0.86	0.02	0.45	0.1		-0.86	0.08	0.44	0.03		-0.87	0.05	0.49	0.04
Tender Pick	400 Day	-1.15	0.18	0.33	0.05		-1.2	0.13	0.33	0.07
	600 Day	-1.2	0.06	0.5	0.1		-0.85	0.08	0.43	0.03		Leal water potential (LWP) and turgor pressure (TP) are in MPa
	400 Night	-0.86	0.18	0.51	0.15		-1.05	0.07	0.55	0.09
	600 Night	-0.72	0.03	0.6	0.1		-1.05	0.1	0.71	0.04		Each value represents 12 values, 6 per cultivar per each of 2 environments.
Brown Beauty	400 Day	-1	0.1	0.24	0.11		-1.3	0.11	0.29	0.05
	600 Day	-1.25	0.19	0.27	0.1		-1.04	0.07	0.39	0.04
	400 Night	-0.7	0.09	0.71	0.15		-0.89	0.05	0.56	0.06
	600 Night	-0.62	0.18	0.71	0.01		-1.15	0.1	0.63	0.08
Jaguar	400 Day	-1.18	0.15	0.41	0.04		-0.82	0.09	0.37	0.04
	600 Day	-1.15	0.06	0.35	0.1		-1.09	0.07	0.39	0.07
	400 Night	-0.91	0.05	0.85	0.15		-0.95	0.07	0.48	0.05
	600 Night	-0.7	0.1	0.54	0.06		-0.93	0.06	0.67	0.08
